# Supplementary material for: Trends in ELISA-Based Flavivirus IgG Serosurveys: A Systematic Review
Source: Trop Med Infect Dis. 2023 Apr 13;8(4):224. doi: 10.3390/tropicalmed8040224 (PMC10143827; doi:10.3390/tropicalmed8040224)
Supplement: Supplementary file 1 [file tropicalmed-08-00224-s001.zip]

Archive with 1 entries (1 files):
- tropicalmed-2303153-supplementary.xlsx
