# Supplementary material for: Trends in ELISA-Based Flavivirus IgG Serosurveys: A Systematic Review
Source: Trop Med Infect Dis. 2023 Apr 13;8(4):224. doi: 10.3390/tropicalmed8040224 (PMC10143827; doi:10.3390/tropicalmed8040224)
Supplement: Supplementary file 1 [file tropicalmed-08-00224-s001.zip › tropicalmed-2303153-supplementary.xlsx]

## Sheet: Table 1
Table S1. Quality Assessment of Included Articles
Title	First Author	Year	Q1	Q2	Q3	Q4	Q5	Q6	Q7	Q8	Q9	Overall Appraisal
Novel Assay to Measure Seroprevalence of Zika Virus in the Philippines	Adams, C.	2021	Yes	No	Yes	Yes	Yes	Yes	Yes	Yes	Yes	Include
Seroprevalence of Zika virus among asymptomatic pregnant mothers and their newborns in the Najran region of southwest Saudi Arabia	Alayed, M.S.	2018	Yes	No	Yes	Yes	Yes	Yes	Yes	Yes	Yes	Include
Serological Evidence of West Nile Virus Infection Among Humans, Horses, and Pigeons in Saudi Arabia	Alkharsah K.R., Al-Afaleq A.I.	2021	Yes	Unclear	Yes	Yes	Yes	Yes	Yes	Yes	Yes	Include
Dengue in travellers is still underestimated	Allwinn R.	2008	Yes	Unclear	Unclear	Yes	Yes	Yes	Yes	Yes	Yes	Include
Seroprevalence of Dengue virus among pregnant mothers and their-newborn infants in the southwest of Saudi Arabia	Alqahtani A.S.	2020	Yes	No	Yes	Yes	Yes	Yes	Yes	Yes	Yes	Include
Expression, purification, and evaluation of diagnostic potential and immunogenicity of a recombinant NS3 protein from all serotypes of dengue virus	Álvarez-Rodríguez, L.M.	2012	Yes	No	No	No	Yes	Yes	Yes	Yes	Yes	Include
Zika virus seroprevalence in women who gave birth during Zika virus outbreak in Brazil - a prospective observational study	Alves, L.V.	2020	Yes	Yes	No	Yes	No	Yes	Yes	Yes	No	Include
Seroprevalence and risk factors of West Nile virus infection in veterinarians and horses in Northern Palestine	Alzuheir, I.	2021	Yes	Yes	Yes	Yes	Yes	Yes	Yes	Yes	Yes	Include
Risk of dengue virus infection according to serostatus in individuals from dengue endemic areas of Mexico	Amaya-Larios, I.Y.	2020	Yes	Yes	Yes	Yes	No	Yes	Yes	Yes	No	Include
Seroprevalence of dengue in school children in Mexico ages 6-17 years, 2016	Amaya-Larios, I.Y.	2018	Yes	Yes	No	Yes	No	Yes	Yes	No	Yes	Include
Seroprevalence study on west nile virus (WNV) infection, a hidden viral disease in fars Province, Southern Iran	Amin, M.	2020	Yes	No	Unclear	Yes	Yes	Yes	Yes	Yes	Yes	Include
A Sero-epidemiological Study of Arboviral Fevers in Djibouti, Horn of Africa	Andayi, F.	2014	Yes	Yes	Yes	Yes	Yes	Yes	Yes	Yes	Yes	Include
Seroprevalence of past dengue virus infection among children and adolescents in Singapore	Ang, L.W.	2015	Yes	No	Yes	Yes	Yes	Yes	Yes	No	Yes	Include
Seroprevalence of antibodies against chikungunya virus in Singapore resident adult population	Ang, L.W.	2017	Yes	Yes	Unclear	Yes	No	Yes	Yes	Unclear	No	Include
The burden of dengue: Jundiai, Brazil - January 2010	Arenas, C.	2012	Yes	Yes	No	Yes	Yes	Yes	Yes	Yes	Yes	Include
Prevalence and incidence of dengue virus and antibody placental transfer during late pregnancy in central Brazil	Argolo A.F.L.T.	2013	Yes	No	Yes	Yes	Yes	Yes	Yes	No	Yes	Include
Incidence of dengue virus infection in school-aged children in Puerto Rico: A prospective seroepidemiologic study	Argüello, D.F.	2015	Yes	Yes	Yes	Yes	No	Yes	Yes	Yes	No	Include
Unequal burden of Zika-associated microcephaly among populations with public and private healthcare in Salvador, Brazil	Aromolaran A.	2022	Yes	No	Unclear	Yes	No	Yes	Yes	Yes	No	Include
Seroprevalence of Yellow fever, Chikungunya, and Zika virus at a community level in the Gambella Region, South West Ethiopia	Asebe G.	2021	Yes	No	Yes	Yes	Yes	Yes	Yes	Yes	Yes	Include
The prevalence of dengue virus serotypes in asymptomatic blood donors reveals the emergence of serotype 4 in Saudi Arabia	Ashshi, A.M.	2017	No	No	Unclear	No	Yes	Yes	Yes	Yes	Yes	Include
Serological evidence of West Nile virus infection in human populations and domestic birds in the Northwest of Morocco	Assaid, N.	2021	Yes	No	Unclear	No	Yes	Yes	Yes	Yes	Yes	Include
Seroprevalence of arboviruses among blood donors in French Polynesia, 2011-2013	Aubry, M.	2015	Yes	No	Unclear	No	Yes	Yes	Yes	Yes	Yes	Include
Seroprevalence of dengue and chikungunya virus antibodies, French Polynesia, 2014-2015	Aubry, M.	2018	Yes	Yes	Unclear	No	Yes	Yes	Yes	Yes	Yes	Include
Zika virus seroprevalence, French Polynesia, 2014-2015	Aubry, M.	2017	Yes	Yes	Yes	Yes	Yes	Yes	Yes	Yes	Yes	Include
First dengue virus seroprevalence study on Madeira Island after the 2012 outbreak indicates unreported dengue circulation	Auerswald, H.	2019	Yes	No	Yes	Yes	Yes	Yes	Yes	Yes	Yes	Include
Dengue epidemic in Malaysia: Urban versus rural comparison of dengue immunoglobulin G seroprevalence among Malaysian adults aged 35-74 years	Azami, N.A.M.	2020	Yes	Yes	Yes	Yes	Yes	Yes	Yes	Yes	Unclear	Include
Spatial distribution and burden of emerging arboviruses in french guiana	Bailly, S.	2021	Yes	Yes	Unclear	No	Yes	Yes	Yes	No	Yes	Include
Serological screening of West Nile virus among blood donors in northern Cyprus	Balaman, N.	2020	Unclear	No	Unclear	No	Yes	Yes	Yes	Yes	Yes	Include
Evaluation of immunological markers in serum, filter-paper blood spots, and saliva for dengue diagnosis and epidemiological studies	Balmaseda, A.	2008	Yes	Unclear	Unclear	No	No	Yes	Yes	No	Unclear	Include
Seroprevalence, spatial dispersion and factors associated with flavivirus and chikungunha infection in a risk area: a population-based seroprevalence study in Brazil	Barreto, F.K.d.A.	2020	Yes	Yes	Yes	Yes	Yes	Yes	Yes	Yes	Yes	Include
Assessment of the factors associated with flavivirus seroprevalence in a population in Southern Vietnam	Bartley L.M.	2002	Yes	Unclear	Yes	Yes	Yes	Yes	Yes	Yes	Yes	Include
Human cases of West Nile virus infection in northeastern Italy, 15 June to 15 November 2010	Barzon, L.	2011	Unclear	No	Yes	No	Yes	Yes	Yes	No	Yes	Include
Seroprevalence of Zika virus among blood donors before the epidemic in Barranquilla, Colombia, 2015-2016	Bayona-Pacheco, B.B.	2019	Unclear	No	Unclear	No	Yes	Yes	Yes	No	Yes	Include
West Nile virus past infections in the general population of Southern Spain	Bernabeu-Wittel M.	2007	Yes	Yes	Yes	Yes	Yes	Yes	Yes	Yes	Yes	Include
Investigation of West Nile virus among healthy blood donors in the western part of Turkey	Biçeroğlu, S.U.	2015	Yes	Yes	Unclear	No	Yes	Yes	Yes	Yes	Yes	Include
The prevalence of antibodies against sandfly fever viruses and West Nile virus in Cyprus	Billioud, G.	2019	Unclear	No	Unclear	No	Yes	Yes	Yes	Yes	Yes	Include
The seroprevalence and seroincidence of dengue virus infection in western Kenya	Blaylock, J.M.	2011	Yes	Unclear	Unclear	No	Yes	Yes	Yes	Yes	Yes	Include
No molecular or serological evidence of Zikavirus infection among healthy blood donors living in or travelling to regions where Aedes albopictus circulates	Borena W.	2017	Yes	No	Unclear	No	Yes	Yes	Yes	Yes	Yes	Include
Zika Virus Outbreak - should assisted reproduction patients avoid pregnancy?	Borges, E. Jr.	2017	Yes	No	Unclear	No	Yes	Yes	Yes	Yes	Yes	Include
Seroprevalence and risk factors for dengue infection in socio-economically distinct areas of Recife, Brazil	Braga, C.	2010	Yes	Yes	Yes	Yes	Yes	Yes	Yes	No	Yes	Include
Prospective birth cohort in a hyperendemic dengue area in Northeast Brazil: methods and preliminary results/ Coorte de nascimento prospectiva em uma √°rea hiperend√™mica em dengue no Nordeste do Brasil: m√©todos e resultados preliminares/ Cohorte de nacimientos en un √°rea hiperend√©mica en dengue en el nordeste de Brasil: m√©todos y resultados preliminares	Braga, C.	2016	Yes	No	No	Yes	Yes	Yes	Yes	Yes	Yes	Include
Seroprevalence of dengue virus antibodies in healthy Jamaicans	Brown, M.G.	2009	Yes	Unclear	Yes	Yes	Yes	Yes	Yes	Yes	Yes	Include
Serological evidence of exposure to rift valley, dengue and chikungunya viruses among agropastoral communities in manyara and morogoro regions in tanzania: A community survey	Budodo, R.M.	2020	No	No	Unclear	Yes	Yes	Yes	Yes	Yes	Yes	Include
Zika Virus Seroprevalence in Two Districts of Chincha, Ica, Peru: A Cross-Sectional Study	Cachay, R.	2021	Yes	No	Yes	Yes	No	Yes	Yes	Yes	Yes	Include
Seroprevalence of dengue in Trinidad using rapid test kits: A cord blood survey	Campbell, C.A.	2007	Yes	No	Unclear	No	Yes	Yes	Yes	Yes	Yes	Include
Heterogeneity of dengue transmission in an endemic area of Colombia	Cárdenas, M.I.E.	2020	Yes	Yes	Yes	Yes	Yes	Yes	Yes	Yes	Yes	Include
Susceptibility to endemic Aedes-borne viruses among pregnant women in Risaralda, Colombia	Cardona-Ospina, J.A.	2022	Yes	No	Unclear	Yes	Yes	Yes	Yes	Yes	Yes	Include
Spatial, environmental and entomological risk factors analysis on a rural dengue outbreak in Lundu District in Sarawak, Malaysia	Cheah W.L.	2006	Unclear	Yes	Unclear	No	Yes	Yes	Yes	Yes	Yes	Include
Seroprevalence for dengue virus in a hyperendemic area and associated socioeconomic and demographic factors using a cross-sectional design and a geostatistical approach, state of Sao Paulo, Brazil	Chiaravalloti-Neto, F.	2019	Unclear	Yes	No	Yes	No	Yes	Yes	Yes	Yes	Include
Low seroprevalence of Zika virus infection among adults in Southern Taiwan	Chien, Y.W.	2019	Yes	No	Yes	Yes	No	Yes	Yes	Yes	Yes	Include
Seroprevalence of West Nile virus in Iran	Chinikar S.	2013	Yes	Unclear	Yes	No	No	Yes	Yes	No	Yes	Include
Age-dependent seroprevalence of dengue and chikungunya: Inference from a cross-sectional analysis in Esmeraldas Province in coastal Ecuador	Chis Ster I.	2020	Yes	Yes	Yes	Yes	Yes	Yes	Yes	Yes	Yes	Include
Sero-prevalence of arthropod-borne viral infections among Lukanga swamp residents in Zambia	Chisenga C.C	2020	Unclear	Yes	Yes	Yes	Yes	Yes	Yes	Yes	Yes	Include
Evaluation of the diagnostic accuracy of a new biosensors-based rapid diagnostic test for the point-of-care diagnosis of previous and recent dengue infections in Malaysia	Chong Z.L.	2021	Yes	Yes	Yes	Yes	Yes	Yes	Yes	Yes	Yes	Include
A Seroprevalence Survey of Dengue Virus Infection in Healthy Singapore University Undergraduates by Enzyme Immunoassay and Plaque Reduction Neutralization Test	Chow, V.T.K.	2005	Yes	Unclear	Unclear	No	Yes	Yes	Yes	Yes	Yes	Include
Zika Virus Immunoglobulin G Seroprevalence among Young Adults Living with HIV or without HIV in Thailand from 1997 to 2017	Choyrum S	2022	Yes	Yes	Yes	Yes	Yes	Yes	Yes	Yes	Yes	Include
A nationwide seroprevalence screening for West Nile virus and Tick-borne encephalitis virus in the population of Bulgaria	Christova I.	2017	Yes	Yes	Yes	Yes	Yes	Yes	Yes	Yes	Yes	Include
Comparison of immunoglobulin g enzyme-linked immunosorbent assay (Igg-elisa) and haemagglutination inhibition (hi) test for the detection of dengue antibodies prevalence of dengue igg-elisa antibodies in tahiti	Chungue E.	1989	Yes	Yes	Unclear	Yes	Yes	Yes	Yes	Yes	Yes	Include
Incidence and risk factors of probable dengue virus infection among Dutch travellers to Asia	Cobelens FG.	2002	Yes	Yes	Unclear	Yes	Yes	Yes	Yes	Yes	Yes	Include
Dengue Infection in Children in Fortaleza, Brazil: A 3-Year School-Based Prospective Cohort Study	Coelho, C.B.	2020	Yes	No	Yes	Yes	Yes	Yes	Yes	No	Yes	Include
Seroprevalence Rates against West Nile, Usutu, and Tick-Borne Encephalitis Viruses in Blood-Donors from North-Western Romania	Coroian M.	2022	Yes	Yes	Unclear	Yes	Yes	Yes	Yes	Yes	Yes	Include
Persistence of anti-zikv-igg over time is not a useful congenital infection marker in infants born to zikv-infected mothers: The natzig cohort	Coutinho C.M.	2021	Unclear	Yes	Unclear	Yes	Yes	Yes	Yes	Yes	Yes	Include
Performance of dried blood spots compared with serum samples for measuring dengue seroprevalence in a cohort of children in cebu, Philippines	Daag J.V.	2021	Yes	Yes	Yes	Yes	Yes	Yes	Yes	Yes	Yes	Include
Multiple arboviral infections during a DENV-2 outbreak in Solomon Islands	Darcy A.W.	2020	Unclear	Yes	Unclear	Yes	Yes	Yes	Yes	Yes	Yes	Include
Seroprevalence of West Nile Virus among Healthy Blood Donors from Different National Populations Residing in Qatar	Dargham S.R.	2020	Yes	Yes	Yes	Yes	Yes	Yes	Yes	Yes	Yes	Include
Serological Evidence of Contrasted Exposure to Arboviral Infections between Islands of the Union of Comoros (Indian Ocean)	Dellagi K.	2016	Yes	Yes	Yes	Yes	Yes	Yes	Yes	Yes	Yes	Include
Chikungunya outbreak in a rural area of Western Cameroon in 2006: A retrospective serological and entomological survey	Demanou M.	2010	Yes	No	Unclear	Yes	No	Yes	Yes	Yes	Yes	Include
Seroprevalence of dengue among healthy adults in a rural community in Southern Malaysia: A pilot study	Dhanoa A.	2018	Yes	Yes	No	Yes	Yes	Yes	Yes	Yes	Yes	Include
Dengue seroprevalence, seroconversion and risk factors in Dhaka, Bangladesh	Dhar-Chowdhury P.	2017	Yes	Yes	Unclear	Yes	Yes	Yes	Yes	Yes	Yes	Include
Zika virus circulation in Mali	Diarra I.	2020	Yes	Yes	Yes	Yes	Yes	Yes	Yes	Yes	Yes	Include
Accuracy and efficacy of pre-dengue vaccination screening for previous dengue infection with five commercially available immunoassays: a retrospective analysis of phase 3 efficacy trials	DiazGranados C.A.	2021	Unclear	Yes	Unclear	No	Yes	Yes	Yes	Yes	Yes	Include
West nile virus - A new infection in the Slovak republic?	Dorko E.	2018	Yes	Unclear	Unclear	Yes	Yes	Yes	Yes	Unclear	Yes	Include
Recombinant polypeptide antigen-based immunoglobulin G enzyme-linked immunosorbent assay for serodiagnosis of dengue	Dos Santos F.B	2007	Unclear	Unclear	Unclear	No	Yes	Yes	Yes	Yes	Yes	Include
Dengue seroprevalence and seroconversion in urban and rural populations in northeastern thailand and southern laos	Doum D.	2020	Yes	Yes	Yes	Yes	Yes	Yes	Yes	Yes	Unclear	Include
Adapting Rapid Diagnostic Tests to Detect Historical Dengue Virus Infections	Echegaray F.	2021	Yes	Yes	Unclear	Yes	Yes	Yes	Yes	Yes	Yes	Include
Seroprevalence and associated risk factors of Dengue fever in Kassala state, eastern Sudan	Elaagip A.	2020	Yes	Yes	Yes	Yes	Yes	Yes	Yes	Yes	Unclear	Include
Co-infection of dengue, zika and chikungunya in a group of pregnant women from tuxtla gutiérrez, chiapas: Preliminary data 2019	Eligio-Garcia L.	2020	Yes	Yes	Unclear	Yes	Unclear	Yes	Yes	No	Unclear	Include
West Nile virus seroprevalence in blood donors from Central Anatolia, Turkey	Ergunay K.	2010	Yes	Yes	Yes	Yes	Unclear	Yes	Yes	Yes	Yes	Include
A serological investigation of west nile virus infections in various animal species and humans in western Turkey	Erol N.	2016	Yes	Yes	Unclear	Yes	Unclear	Yes	Yes	Unclear	Yes	Include
Implications of dengue outbreaks for blood supply, Australia	Faddy H. M.	2013	Yes	Yes	Yes	Yes	Yes	Yes	Yes	Yes	Yes	Include
Prevalence of Usutu and West Nile virus antibodies in human sera, Modena, Italy, 2012	Faggioni G.	2018	Yes	Yes	Yes	No	Unclear	Yes	Unclear	Unclear	Yes	Include
Epidemiology of Dengue in Argentina: Antibodies seroprevalence in blood donors and circulating serotypes	Flichman D. M.	2022	Yes	Yes	Yes	Yes	Yes	Yes	Yes	Yes	Unclear	Include
The influence of urbanization modes on the spatial circulation of flaviviruses within Ouagadougou (Burkina Faso)	Fournet F.	2016	Yes	Yes	Yes	Yes	Yes	Yes	Yes	Yes	Yes	Include
Investigation of dengue and Japanese encephalitis virus transmission in Hanam, Viet Nam	Fox A.	2014	Yes	Yes	Unclear	Yes	Unclear	Yes	Yes	Unclear	Yes	Include
Seroprevalence of West Nile virus infection in solid organ transplant recipients	Freifeld A. G.	2010	Yes	Unclear	Yes	Yes	Yes	Yes	Yes	Yes	Yes	Include
Dengue virus infections among blood donors in Guangxi of China, 2013-2014	Gao Z.	2017	Yes	Yes	Unclear	Yes	Yes	Yes	Yes	Yes	Unclear	Include
Enhancement of Zika virus infection by antibodies from West Nile virus seropositive individuals with no history of clinical infection	Garg H.	2021	Yes	Yes	Yes	Yes	Yes	Yes	Yes	Yes	Unclear	Include
Dengue serotype-specific seroprevalence among 5- to 10-year-old children in India: a community-based cross-sectional study	Garg S.	2016	Yes	Yes	Yes	Yes	Yes	Yes	Yes	Yes	Unclear	Include
Serological and spatial analysis of alphavirus and flavivirus prevalence and risk factors in a rural community in western Kenya	Grossi-Soyster E. N.	2017	Yes	Yes	Yes	Yes	Yes	Yes	Yes	Yes	Unclear	Include
West Nile Virus Seroprevalence in Manisa Province: A Population-based Study	Gulmez A.	2022	Yes	Yes	Yes	Yes	Yes	Yes	Yes	Yes	Unclear	Include
Seroprevalence of arboviruses in Ecuador: Implications for improved surveillance	Gutierrez-Vera E.	2021	Yes	Yes	Yes	No	Yes	Yes	Yes	Yes	Unclear	Include
West nile virus seroprevalence in the Greek population in 2013: A nationwide cross-sectional survey	Hadjichristodoulou C.	2015	Yes	Yes	Yes	Yes	Yes	Yes	Yes	Yes	Yes	Include
Sero-prevalence of dengue infections in the Kassala state in the eastern part of the Sudan in 2011	Himatt S.	2015	Yes	Yes	Yes	Yes	Unclear	Yes	Yes	Unclear	Yes	Include
Dengue and chikungunya seroprevalence among Qatari nationals and immigrants residing in Qatar	Humphrey J.M.	2019	Yes	Yes	Unclear	Yes	Yes	Yes	Yes	Yes	Unclear	Include
Sero-epidemiological study on Dengue fever virus in humans and camels at Upper Egypt	Hussen M.O.	2020	Yes	Yes	Unclear	Yes	Yes	Yes	Yes	Yes	Unclear	Include
Seroprevalence of yellow fever, dengue, West Nile and chikungunya viruses in children in Teso South Sub-County, Western Kenya	Inziani M.	2020	Yes	Yes	Unclear	Yes	Yes	Yes	Yes	Yes	Unclear	Include
Dengue Underestimation in Guangzhou, China: Evidence of Seroprevalence in Communities with No Reported Cases before a Large Outbreak in 2014	Jing Q.	2019	Yes	Yes	Yes	Yes	Yes	Yes	Yes	Yes	Unclear	Include
Seroprevalence of West Nile virus in Khuzestan province, southwestern Iran, 2016-2017	Kalantari M.	2019	Yes	Yes	Yes	Yes	Yes	Yes	Yes	Yes	Unclear	Include
Dengue viremia and dengue seroprevalence in blood donors, bangkok, thailand	Khongsup A.	2021	Yes	No	Unclear	No	Yes	Yes	Yes	Yes	Yes	Include
Seroprevalence of Zika virus in selected regions in Kenya	Kisuya B.	2019	Unclear	No	Yes	No	Yes	Yes	Yes	Yes	Unclear	Include
West nile virus infection in ogbomoso: Serological evidence	Kolawole O.E.	2015	Unclear	Unclear	No	No	Yes	Yes	Yes	No	Unclear	Include
Follow-up survey of Japanese encephalitis virus infection in Kumamoto prefecture, South-West Japan: Status during 2009-2011	Konishi E.	2012	Yes	Yes	Yes	No	Unclear	Yes	Yes	Unclear	Unclear	Include
Natural Japanese encephalitis virus infection among humans in west and east Japan shows the need to continue a vaccination program	Konishi E.	2010	Yes	Yes	Yes	Yes	Unclear	Yes	Yes	Yes	Unclear	Include
Using paired serology and surveillance data to quantify dengue transmission and control during a large outbreak in Fiji	Kucharski A.	2018	Yes	Yes	Yes	Yes	Yes	Yes	Yes	Yes	Unclear	Include
Prevalence of Antibodies to Zika Virus in Mothers from Hawaii Who Delivered Babies with and without Microcephaly between 2009-2012	Kumar M.	2016	Yes	Yes	Yes	Yes	Yes	Yes	Yes	Yes	N/A	Include
Dengue seroprevalence in the French West Indies: A prospective study in adult blood donors	L'Azou M.	2015	Unclear	No	Yes	No	Yes	Yes	Yes	Yes	Yes	Include
Population seroprevalence study after a West Nile virus lineage 2 epidemic, Greece, 2010	Ladbury G.A.F.	2013	Unclear	Yes	Yes	Yes	Unclear	Yes	Yes	Yes	Yes	Include
Seroepidemiology of dengue in travellers: A paired sera analysis	Leder K.	2013	Unclear	Unclear	Unclear	Yes	Yes	Yes	Yes	Unclear	Yes	Include
Prevalence of neutralizing antibodies to Japanese encephalitis virus among high-risk age groups in South Korea, 2010	Lee E.J.	2016	Unclear	Yes	Unclear	Yes	Yes	Yes	Yes	Yes	Yes	Include
Retrospective Seroepidemiology study of dengue virus infection in Taiwan	Lee Y.-H.	2021	Unclear	Yes	Unclear	Yes	Yes	Yes	Yes	No	Yes	Include
Dengue serosurvey in Sint Eustatius	Leslie T.	2014	Yes	Yes	Yes	Yes	Yes	Yes	Yes	Yes	Yes	Include
Epidemiological survey and screening strategy for dengue virus in blood donors from Yunnan Province	Li L.	2021	Unclear	Yes	Yes	No	Unclear	Yes	Yes	No	Yes	Include
Estimating the force of infection for dengue virus using repeated serosurveys, Ouagadougou, Burkina Faso	Lim J.K.	2021	Unclear	Yes	Yes	Yes	Yes	Yes	Yes	Yes	Yes	Include
Dengue virus seroprevalence study in Bangphae district, Ratchaburi, Thailand: A cohort study in 2012-2015	Limkittikul K.	2022	Yes	Yes	Yes	Yes	Yes	Yes	Yes	Yes	Yes	Include
Dengue pre-vaccination screening test evaluation for the use of dengue vaccine in an endemic area	Limothai U.	2021	Yes	No	Yes	Yes	Yes	Yes	Yes	Yes	Yes	Include
Dengue infection spectrum in Guangzhou: A cross-sectional seroepidemiology study among community residents between 2013 and 2015	Liu J.	2018	Unclear	Yes	Yes	Yes	Yes	Yes	Yes	Yes	Yes	Include
Seroprevalence of Dengue Virus among Pregnant Women in Guangdong, China	Liu L.	2020	No	No	Yes	Yes	Yes	Yes	Yes	No	Unclear	Include
Seroprevalence of dengue in the general population of Hong Kong	Lo C.L.	2013	Yes	No	Unclear	Yes	Yes	Yes	Yes	No	Yes	Include
Determining dengue virus serostatus by indirect IgG ELISA compared with focus reduction neutralisation test in children in Cebu, Philippines: a prospective population-based study	Lopez A.L.	2021	Yes	No	Yes	Yes	Yes	Yes	Yes	Yes	Yes	Include
Dengue seroprevalence of healthy adults in Singapore: Serosurvey among blood donors, 2009	Low S.-L.	2015	Unclear	Yes	Unclear	No	Yes	Yes	Yes	No	Yes	Include
A Serological Survey about Zoonoses in the Verkhoyansk Area, Northeastern Siberia (Sakha Republic, Russian Federation)	Magnaval J.-F.	2016	Unclear	No	Unclear	Yes	Unclear	Yes	Yes	Yes	No	Include
Seroepidemiology of Dengue and Assessment of Public Awareness in the Dominican Republic	Makino Y.	2004	Unclear	No	Unclear	No	Unclear	Yes	Yes	Yes	Yes	Include
Seroprevalence of anti-dengue virus antibodies in children in Colombo district, Sri Lanka	Malavige G.N.	2006	Unclear	Yes	Unclear	No	Unclear	Yes	Yes	Yes	Yes	Include
West Nile Virus epidemic, Northeast Ohio, 2002	Mandalakas A.M.	2005	Unclear	Yes	Yes	Yes	Yes	Yes	Yes	Yes	Yes	Include
West nile virus seroprevalence in the italian tuscany region from 2016 to 2019	Marchi S.	2021	Unclear	Unclear	Unclear	Yes	Yes	Yes	Yes	Yes	Yes	Include
Seroprevalence screening for the West Nile virus in Malaysia's Orang Asli population	Marlina S.	2014	Unclear	Yes	Unclear	Yes	Yes	Yes	Yes	Yes	Yes	Include
Optimization of the cutoff value for a commercial anti-dengue virus IgG immunoassay	Marrero-Santos K.M.	2013	Yes	No	Yes	No	Yes	Yes	Yes	Yes	Yes	Include
Seroprevalence and seroconversion of dengue and implications for clinical diagnosis in amazonian children	Martins A.C.	2014	Unclear	No	Unclear	Yes	Yes	Yes	Yes	Yes	Yes	Include
Seroprevalence and distribution of arboviral infections among rural Kenyan adults: A cross-sectional study	Mease L.E.	2011	Unclear	Yes	Unclear	Yes	Yes	Yes	Yes	Yes	Yes	Include
Stratified sero-prevalence revealed overall high disease burden of dengue but suboptimal immunity in younger age groups in Pune, India	Mishra A.C.	2018	Yes	No	Yes	Yes	Yes	Yes	Yes	Yes	Yes	Include
Seroprevalence of asymptomatic dengue infection in children in Lahore	Mohsin S.N.	2016	Yes	Yes	Yes	Yes	Yes	Yes	Yes	No	Yes	Include
Burden of dengue infection in India, 2017: a cross-sectional population based serosurvey	Murhekar M.V.	2019	Unclear	Yes	Yes	Yes	Yes	Yes	Yes	Yes	Yes	Include
West Nile and Usutu virus seroprevalence in Hungary: A nationwide serosurvey among blood donors in 2019	Nagy A.	2022	Yes	No	Yes	Yes	Yes	Yes	Yes	Yes	Yes	Include
Study of the prevalence of antibodies to some arboviruses in the population of the Republic of Guinea [Определение уровня иммунной прослойки населения Гвинейской Республики к некоторым арбовирусам]	Naidenova E.V.	2021	Yes	Unclear	Unclear	No	Unclear	Yes	Yes	Yes	Yes	Include
Prevalence of Zika virus neutralizing antibodies in healthy adults in Vietnam during and after the Zika virus epidemic season: A longitudinal population-based survey	Nguyen C.T.	2020	Yes	Yes	Yes	Yes	Yes	Yes	Yes	Yes	Yes	Include
Zika virus infection in asymptomatic persons in Myanmar, 2018	Ngwe Tun M.M.	2020	Yes	Unclear	Unclear	No	Unclear	Yes	Yes	Yes	Yes	Include
Risk assessment of flavivirus transmission in Namibia	Noden B.H.	2014	Yes	No	Yes	Yes	Yes	Yes	Yes	Yes	Yes	Include
A Report of Zika Virus Seroprevalence in Republic of the Congo	Nurtop E.	2020	Yes	No	Unclear	Yes	Unclear	Yes	Yes	No	Yes	Include
First report on seroprevalence and risk factors of dengue virus in Jordan	Obaidat M.M.	2018	Yes	Yes	Unclear	Yes	Yes	Yes	Yes	Yes	Yes	Include
Seroprevalence of infections with dengue, Rift Valley fever and chikungunya viruses in Kenya, 2007	Ochieng C.	2015	Unclear	Yes	Yes	Yes	Yes	Yes	Yes	No	Yes	Include
Dengue seroepidemiology in Singapore	Ooi E.E.	2001	Yes	Unclear	Yes	Yes	Yes	Yes	Yes	Yes	Yes	Include
High sero-prevalence of dengue IgG antibodies among healthy individuals in Andhra Pradesh, India	Oruganti G.	2014	Yes	No	Unclear	Yes	No	Yes	Yes	Yes	Yes	Include
Seroprevalence of three emerging arboviral infections in Kuwaiti nationals	Pacsa, A.S.	2003	No	Unclear	Yes	Yes	Yes	Yes	Yes	Yes	Yes	Include
Serological Evidence of Dengue and West Nile Virus Human Infection in Juarez City, Mexico	Palermo P.M.	2019	Unclear	No	No	Yes	Yes	Yes	Yes	No	Yes	Include
Use of seroprevalence to guide dengue vaccination plans for older adults in a dengue non-endemic country	Pan Y.-H.	2021	Unclear	Unclear	Unclear	Yes	Yes	Yes	Yes	Yes	Yes	Include
Low Zika Virus Seroprevalence in Vientiane, Laos, 2003-2015	Pastorino B.	2019	Yes	No	Unclear	No	No	Yes	Yes	Yes	Yes	Include
Dengue seroprevalence in a cohort of schoolchildren and their siblings in Yucatan, Mexico (2015-2016)	Pavía-Ruz N.	2018	Unclear	Yes	No	Yes	Yes	Yes	Yes	No	Yes	Include
Seroprevalence of dengue antibodies in three urban settings in Yucatan, Mexico	Pavía-Ruz N.	2018	Unclear	Yes	Yes	Yes	Yes	Yes	Yes	No	Yes	Include
Dengue virus infection in Croatia: Seroprevalence and entomological study	Pem-Novosel I.	2015	Yes	Yes	Unclear	No	No	Yes	Yes	Yes	Yes	Include
Maternally transferred neutralising dengue antibodies in Thai infants: A pilot study	Pengsaa K.	2003	Yes	Unclear	Unclear	Yes	Yes	Yes	Yes	Yes	Yes	Include
Seroprevalence of zika and dengue virus antibodies among migrant workers, taiwan, 2017	Perng G.C.	2019	Unclear	Unclear	Unclear	No	No	Yes	Yes	No	Yes	Include
Dengue infection during pregnancy and transplacental antibody transfer in Thai mothers	Perret C.	2005	Unclear	Unclear	Unclear	Yes	Yes	Yes	Yes	No	Yes	Include
Prevalence of IgM and IgG antibodies to West Nile virus among blood donors in an affected area of north-eastern Italy, summer 2009	Pezzotti P.	2011	Unclear	Yes	Yes	Yes	Yes	Yes	Yes	Yes	Yes	Include
West nile virus and blood product safety in Germany	Pfleiderer C.	2008	Yes	Yes	Unclear	No	No	Yes	Yes	No	Yes	Include
Risk Factors Associated with Dengue Transmission and Spatial Distribution of High Seroprevalence in Schoolchildren from the Urban Area of Medellin, Colombia	Piedrahita L.D.	2018	Unclear	Yes	Yes	Yes	Yes	Yes	Yes	Yes	Yes	Include
Low seroprevalence of West Nile virus in blood donors from Catalonia, Spain	Piron M.	2015	Yes	Unclear	Unclear	No	Yes	Yes	Yes	No	Yes	Include
First serological evidence of West Nile virus in human rural populations of Gabon	Pourrut X.	2010	Unclear	Unclear	Unclear	No	Yes	Yes	Yes	No	Yes	Include
Dengue seroprevalence and force of primary infection in a representative population of urban dwelling Indonesian children	Prayitno A.	2017	Yes	Yes	Yes	Yes	Yes	Yes	Yes	Yes	Yes	Include
High seroprevalence of dengue virus infection in blood donors from Delhi: A single centre study	Ranjan P.	2016	Yes	No	No	Yes	Yes	Yes	Yes	N/A	Yes	Include
Incidence and seroprevalence of dengue virus infections in Australian travellers to Asia	Ratnam I.	2012	Yes	No	Yes	Yes	Yes	Yes	Yes	Yes	No	Include
Dengue seroprevalence and its socioeconomic determinants in Faisalabad, Pakistan: A cross-sectional study	Raza F.A.	2018	Yes	No	Yes	Yes	Yes	Yes	Yes	Yes	Yes	Include
Epidemiological and ecological characteristics of past dengue virus infection in Santa Clara, Peru	Reiskind M.H.	2001	Unclear	Unclear	Yes	No	Yes	Yes	Yes	No	Unclear	Include
The hidden burden of dengue and chikungunya in chennai, India	Rodríguez-Barraquer I.	2015	Yes	Yes	Yes	Yes	Yes	Yes	Yes	Yes	No	Include
Zika virus epidemiology in Bolivia: A seroprevalence study in volunteer blood donors	Saba Villarroel P.M.	2018	Yes	No	Yes	Yes	Yes	Yes	Yes	Yes	Yes	Include
Nationally-representative serostudy of dengue in Bangladesh allows generalizable disease burden estimates	Salje H.	2019	Yes	Yes	Yes	Yes	Yes	Yes	Yes	Yes	No	Include
Prevalence of dengue virus infection in US travelers who have lived in or traveled to dengue-endemic countries	Sanchez-Vegas C.	2013	Yes	No	Yes	Yes	Yes	Yes	Yes	Yes	Yes	Include
Seroprevalence of Dengue Infection Using IgG Capture ELISA in India, 2017-2018	Santhosh Kumar M.	2021	Yes	Yes	Yes	Yes	Yes	Yes	Yes	No	Yes	Include
Epidemic of dengue-4 virus in Yap State, Federated States of Micronesia, and implication of Aedes hensilli as an epidemic vector	Savage, H M	1998	Yes	Yes	Yes	Yes	Yes	Yes	Yes	No	Yes	Include
Seroprevalence of West Nile virus in Saskatchewan's Five Hills Health Region, 2003	Schellenberg T.L.	2006	Yes	No	Yes	Yes	Yes	Yes	Yes	Yes	Yes	Include
Geographic factors contributing to a high seroprevalence of West Nile virus-specific antibodies in humans following an epidemic	Schweitzer B.K.	2006	Yes	No	Yes	Yes	Yes	Yes	Yes	Yes	Yes	Include
Seroprevalence of Zika virus and Rubella virus IgG among blood donors in Rwanda and in Sweden	Seruyange E.	2018	Yes	No	Yes	Yes	Yes	Yes	Yes	Yes	Unclear	Include
Seroreactivity to Chikungunya and West Nile Viruses in Rwandan Blood Donors	Seruyange E.	2019	Yes	No	Yes	Yes	Yes	Yes	Yes	Yes	Unclear	Include
Seroprevalence and incidence of primary dengue infections among children in a rural region of Maharashtra, Western India	Shah P.S.	2019	Yes	Yes	Yes	Yes	Yes	Yes	Yes	Yes	Yes	Include
Dengue sero-surveillance in Delhi: A community-based study	Sharma S.	2017	Yes	No	Yes	Yes	Yes	Yes	Yes	Yes	Yes	Include
Seroprevalence of Zika Virus in Amphawa District, Thailand, after the 2016 Pandemic	Sirinam S.	2022	Yes	No	Unclear	No	Yes	Yes	Yes	Yes	Yes	Include
Seroepidemiology of Dengue virus in Mayotte, Indian Ocean, 2006	Sissoko D.	2010	Yes	Yes	Yes	Yes	Yes	Yes	Yes	Yes	No	Include
Zika virus seroprevalence in blood donors from the Northeastern region of Sao Paulo State, Brazil, between 2015 and 2017	Slavov S.N.	2020	Yes	No	Yes	Yes	Yes	Yes	Yes	Yes	Unclear	Include
Cross-sectional community-based study of the socio-demographic factors associated with the prevalence of dengue in the eastern part of Sudan in 2011	Soghaier M.A.	2015	Yes	Yes	Yes	Yes	Yes	Yes	Yes	Yes	No	Include
Evidence of pre-existing active Zika virus circulation in Sudan prior to 2012	Soghaier M.A.	2018	Unclear	Yes	Yes	Yes	Yes	Yes	Yes	Yes	Unclear	Include
Absence of indigenous specific West Nile virus antibodies in Tyrolean blood donors	Sonnleitner S.T.	2012	Yes	Unclear	Yes	Yes	Yes	Yes	Yes	Yes	Yes	Include
Dengue virus serological markers among potential blood donors: An evidence of asymptomatic dengue virus transmission in cameroon	Tchuandom S.B.	2020	Yes	No	Yes	Yes	Yes	Yes	Yes	Yes	Yes	Include
Incidence of primary dengue virus infections in Southern Vietnamese children and reactivity against other flaviviruses	Thai K.T.D.	2007	Unclear	Yes	Yes	No	Yes	Yes	Yes	Yes	Yes	Include
Developmental outcomes in children exposed to zika virus in utero from a brazilian urban slum cohort study	Ticona, J.P.A.	2021	Yes	Yes	Yes	Yes	Yes	Yes	Yes	Yes	Yes	Include
Dengue Surveillance in Colombo, Sri Lanka: Baseline seroprevalence among children	Tissera H.A.	2010	Unclear	Yes	Yes	Unclear	Unclear	Yes	Yes	No	Unclear	Include
Prevalence of Zoonotic and Vector-Borne Infections among Afghan National Army Recruits in Afghanistan	Todd C.S.	2016	Yes	Yes	Unclear	No	Unclear	Yes	Yes	Yes	Unclear	Include
Seroprevalence of dengue virus in two districts of Kaohsiung City after the largest dengue outbreak in Taiwan since World War II	Tsai J.-J.	2018	Yes	No	Yes	Yes	Yes	Yes	Yes	Yes	Unclear	Include
Low population Japanese encephalitis virus (JEV) seroprevalence in Udayapur district, Nepal, three years after a JE vaccination programme: A case for further catch up campaigns?	Turtle L.	2019	Yes	Yes	Yes	No	Yes	Yes	Yes	Yes	Unclear	Include
Surveillance of the major pathogenic arboviruses of public health concern in Gabon, Central Africa: increased risk of West Nile virus and dengue virus infections	Ushijima Y.	2021	No	Unclear	Yes	Yes	Yes	Yes	Yes	Yes	Yes	Include
Prevalence of dengue antibodies in healthy children and adults in different Colombian endemic areas	Velandia-Romero M.L.	2020	Yes	No	Yes	Yes	Yes	Yes	Yes	Yes	Yes	Include
Seroprevalence of antibodies to dengue and chikungunya viruses in Thailand	Vongpunsawad S.,	2017	Unclear	Unclear	Yes	No	Yes	Yes	Yes	Yes	Unclear	Include
The Seroprevalence of Dengue Virus Infection and Its Association With Iron (Fe) Level in Pregnant Women in Guangzhou, China	Wang J.	2021	No	Unclear	Yes	Yes	Yes	Yes	Yes	Yes	Yes	Include
Decreases in Both the Seroprevalence of Serum Antibodies and Seroprotection against Japanese Encephalitis Virus among Vaccinated Children	Wang R.	2019	Yes	No	Unclear	Yes	Yes	Yes	Yes	Yes	Yes	Include
A tale of two flaviviruses: A seroepidemiological study of dengue virus and west Nile virus transmission in the ouest and sud-est departments of Haiti	Weppelmann T.A.	2017	Yes	Unclear	Unclear	No	Yes	Yes	Yes	Yes	Unclear	Include
Seroepidemiology of dengue, zika, and yellow fever viruses among children in the democratic republic of the Congo	Willcox A.C.	2018	Unclear	Yes	Yes	No	Yes	Unclear	Yes	Yes	Unclear	Include
Incidence of West Nile virus infection in the Dallas-Fort Worth metropolitan area during the 2012 epidemic	Williamson P.C.	2017	Unclear	No	Yes	No	Yes	Yes	Yes	Yes	Yes	Include
Seroprevalence and seroconversion of dengue fever in a healthy population in Guangzhou, China	Wu Q.	2020	Unclear	Unclear	No	Yes	Yes	Yes	Yes	No	Unclear	Include
Seroprevalence of IgG specific for dengue virus among adults and children in Santo Domingo, Dominican Republic	Yamashiro T.	2004	Yes	No	Yes	No	Yes	Yes	Yes	No	Unclear	Include
Short report: High rates of inapparent dengue in older adults in Singapore	Yap G.	2013	Unclear	Yes	Yes	No	Yes	Yes	Yes	No	Unclear	Include
Seroprevalence of antibodies against dengue virus among pregnant women in the Democratic Republic of Sao Tome and Principe	Yen T.-Y.	2016	Unclear	Unclear	No	No	Yes	Yes	Yes	No	Unclear	Include
Seroepidemiology of dengue virus infection among adults in Singapore	Yew, Yik Weng	2009	Unclear	Yes	Yes	No	Yes	Yes	Yes	Yes	Unclear	Include
Seroepidemiology of dengue virus infection among adults during the ending phase of a severe dengue epidemic in southern Taiwan, 2015	Yu-Wen C.	2019	Yes	No	Yes	Yes	Yes	Yes	Yes	Yes	Yes	Include
Prevalence of undifferentiated fever in adults of Rawalpindi having primary dengue fever	Zafar H.	2013	Yes	Yes	Yes	No	Yes	Yes	Yes	No	Unclear	Include
Evidence of west nile virus circulation in lebanon	Zakhia R.	2021	Unclear	No	Yes	No	Yes	Yes	Yes	No	Unclear	Include
Emergence of zika virus infection in China	Zhou C.-M.	2020	Yes	No	Unclear	No	Yes	Yes	Yes	No	Yes	Include

## Sheet: Table 2
Table S2. Distribution of countries by start year of serum collection for each virus
DENV				JEV				WNV				ZIKV
(First) Year of Collection	Country	Frequency		(First) Year of Collection	Country	Frequency		(First) Year of Collection	Country	Frequency		(First) Year of Collection	Country	Frequency
1987				2004				2002				1997
	French Polynesia	1			Japan	1			United States	1			Thailand	1
1991				2009				2003				2003
	Netherlands	1			Japan	1			Canada	1			Laos	1
1995				2010				2004				2007
	Micronesia	1			South Korea	1			Austria	1	*Same study as Germany		Hawaii (United States)	1
1996				2011					Germany	1	*Same study as Austria	2009
	Singapore	1			French Polynesia	1			Kenya	1			Kenya	1
	Vietnam	1			India	1			United States	2		2011
1997				2012				2009					French Polynesia	1
	Kuwait	1			Nepal	1			Ecuador	1			Republic of Congo	1
1998				2017					Italy	1		2012
	Singapore	1			China	1			Turkey	2			Sudan	1
	Switzerland	1		2018				2010				2013
2000					Myanmar	1			Djibouti	1			Democratic Republic of Congo	1
	Dominican Republic	1							Greece	1		2014
	Thailand	2							Iran	1			French Polynesia	1
2001									Italy	1			Gabon	1
	Germany	1							Kenya	1		2015
	Peru	1							Spain	1			Brazil	3
2002									Turkey	1			Colombia	1
	Dominican Republic	1						2011					Rwanda	1	*Same study as Sweden
2003									Comoros	1			Sweden	1	*Same study as Rwanda
	Nicaragua	1							French Polynesia	1			Taiwan	1
	Sao Tome and Principe	1						2012				2016
	Trinidad and Tobago	1							Greece	1			Austria	1
2004									Italy	1			Bolivia	1
	Burkina Faso	1							Malaysia	1			Brazil	3
	Kenya	1							Russia	1			Mali	1
	Singapore	1							United States	1			Saudi Arabia	1
2005								2013					Solomon Islands	1
	Brazil	1							Cyprus	1			Thailand	1
	Vietnam	1							Haiti	1			Zambia	1
2006									Lebanon	1		2017
	Malaysia	1							Qatar	1			Colombia	1
	Mayotte	1						2014					French Guiana	1
2007									Gabon	1			Philippines	1
	Australia	1							Guinea	1			Taiwan	1
	Cameroon	1							Saudi Arabia	1			Vietnam	1
	Hong Kong	1							Turkey	1		2018
	Kenya	1						2015					Brazil	1
	Puerto Rico	1							Bulgaria	1			Ethiopia	1
	Singapore	1							Mexico	1		2019
	Vietnam	1							Rwanda	1	*Same study as Sweden		Mexico	1
2008									Sweden	1	*Same study as Rwanda		Peru	1
	Australia	1						2016
	Singapore	1							Iran	1
	Sri Lanka	1							Italy	1
	United States	2						2017
2009									Cyprus	1
	Brazil	1							United States	1
	Ecuador	1						2018
	Pakistan	1							Iran	1
	Singapore	1						2019
2010									China	1
	Afghanistan	1							Hungary	1
	Brazil	2							Morocco	1
	Colombia	1							Romania	1
	Djibouti	1						2020
	Kenya	2							Palestine	1
	Singapore	1						No date
	Taiwan	1							Austria	1
2011									Gabon	1
	Brazil	2							Nigeria	1
	Comoros	1							Slovakia	1
	Croatia	1							Spain	1
	French Polynesia	1
	Guadeloupe*	1
	India	2
	(Multiple)	1
	Martinique*	1
	Namibia	1
	Sudan	1
	United States	1
2012
	Bangladesh	1
	India	1
	Pakistan	1
	Thailand	1
2013
	China	2
	Colombia	1
	Democratic Republic of Congo	1
	Fiji	1
	Haiti	1
	India	1
	Qatar	1
2014
	Bangladesh	1
	Colombia	1
	French Polynesia	1
	Gabon	1
	Guinea	1
	India	1
	Indonesia	1
	Mexico	2
	Thailand	1
2015
	Brazil	1
	Burkina Faso	1
	China	2
	Ecuador	1
	Jordan	1
	Malaysia	1
	Mexico	2
	Saudi Arabia	1
	Taiwan	3
	Thailand	1
2016
	Bolivia	1
	China	2
	Mexico	1
	Portugal	1
	Saudi Arabia	1
	Solomon Islands	1
	Sudan	1
	Taiwan	1
	Zambia	1
2017
	Colombia	1
	French Guiana	1
	India	2
	Philippines	2
	Taiwan	1
2018
	Brazil	1
	Ecuador	1
	Malaysia	1
2019
	Cameroon	1
	China	2
	Egypt	1
	Laos**	1
	Mexico	1
	Tanzania	1
	Thailand**	2
2020
	Argentina	1
Unspecified
	Brazil	1
	India	2
	Jamaica	1
	Kenya	1
	Malaysia	1
	Mexico	1
	Pakistan	1
	Sri Lanka	1	*Guadeloupe and Martinique counts come from the same study
	Sudan	1	**Laos and Thailand counts come from the same study

## Sheet: Table 3
Table S3. Distribution of commercial ELISA kits used per virus
DENV			JEV			WNV			ZIKV
Abcam®, United Kingdom	2		InBios International Inc., United States	3		Bioservice Biotechnology Company	1		DIA.PRO Diagnostic Bioprobes Srl, Italy	1
Bioservice Biotechnology Company	1		Shanghai B&C Biological Technology, China	1		DIA.PRO Diagnostic Bioprobes Srl, Italy	1		Eco Diagnostica, Brazil	1
Calbiotech Inc., United States	1					Euroimmun, Germany	16		Euroimmun, Germany	17
DIA.PRO Diagnostic Bioprobes Srl, Italy	1					Focus Diagnostics, United States	17		MyBioSource Inc., United States	2
Diagnostic Automation, Inc., United States	2					Gold Standard Diagnostics, Hungary	1		R&D Systems Inc. United States	1
Euroimmun, Germany	11					Innovative Diagnostics, France	2
Focus Diagnostics, United States	15					Institut Virion\Serion, Germany	1
Genelab Diagnostics, Singapore	1					Panbio Diagnostics, Australia	1
Human GmbH, Germany	1					WKEA Med Supplies Corp, China	1
IBL International, Germany	1
InBios International Inc., United States	2
Institut Virion\Serion, Germany	1
MyBioSource Inc., United States	1
NovaTec, Germany	2
Omega Diagnostics Ltd, Scotland	1
Panbio Diagnostics, Australia	63
Sinogeneclon Co., Ltd, China	1
Standard Diagnostics Inc., Korea	2
Vircell S.L., Spain	1
Zhongshan Bio-Tech Co., Ltd., China	1

## Sheet: Table 4
Table S4. Temporal distribution of WNV studies that used Euroimmun vs. Focus Diagnostics ELISA kits
	2005-2010	2010-2015	2016 onwards
Euroimmun	1	2	13
Focus Diagnostics	5	5	6

## Sheet: Table 5
Table S5. Temporal distribution of antigens used for each virus
DENV										JEV					WNV								ZIKV
(First) year of collection	Cell culture or mice derived antigens	Purified DENV virion	Envelope protein	NS1	NS3	EDIII	Unspecified DENV antigen	Unknown		(First) Year of Collection	EDIII	NS1	Unspecified JEV antigen		(First) year of collection	Cell culture or mice derived antigens	EDIII	Envelope protein	NS1	Unspecified WNV antigen	Unknown		(First) year of collection	Cell-culture derived ZIKV antigens	EDIII	NS1	Unspecified ZIKV antigen	Unknown
1987	1	0	0	0	0	0	0	0		2004	0	1	0		2002	0	0	0	0	1	0		1997	0	0	1	0	0
1991	0	0	0	0	0	0	1	0		2009	0	1	0		2003	1	0	0	0	0	0		2003	0	0	1	0	0
1995	1	0	0	0	0	0	0	0		2010	0	0	1		2004	1	0	1	0	3	0		2007	0	0	1	0	0
1996	0	1	0	0	0	0	1	0		2011	1	0	1		2009	0	0	2	0	2	0		2009	0	0	1	0	0
1997	0	0	0	0	0	0	2	0		2012	0	0	1		2010	1	0	2	0	4	0		2011	0	1	1	0	0
1998	0	2	0	0	0	0	0	0		2017	0	0	1		2011	0	1	1	0	0	0		2012	0	0	0	1	0
2000	1	0	0	1	0	0	1	0		2018	0	0	1		2012	2	1	0	0	2	0		2013	0	0	0	1	0
2001	1	1	0	0	0	0	1	0							2013	2	0	2	0	0	0		2014	0	1	1	0	0
2002	1	0	0	0	0	0	1	0							2014	0	0	2	1	1	1		2015	0	1	6	0	0
2003	2	0	0	0	0	0	1	0							2015	1	0	1	0	1	0		2016	0	0	7	1	2
2004	2	1	0	0	0	0	0	0							2016	0	0	1	0	0	1		2017	1	2	2	0	0
2005	0	1	0	0	0	0	1	0							2017	0	0	2	0	0	0		2018	0	0	2	0	0
2006	0	1	0	0	0	0	1	0							2018	0	0	1	0	0	0		2019	0	0	2	0	0
2007	0	4	1	0	0	0	2	0							2019	0	0	3	0	1	0
2008	0	1	0	1	0	0	3	0							2020	0	0	1	0	0	0
2009	0	3	0	0	0	0	0	1							No Date	0	0	1	0	2	2
2010	3	1	0	2	0	0	4	2
2011	0	9	0	2	0	1	2	0
2012	0	0	0	0	0	0	3	1
2013	2	5	0	0	0	0	2	0
2014	0	6	0	3	0	1	0	1
2015	1	4	1	0	0	1	9	1
2016	0	4	0	2	0	1	6	0
2017	1	4	0	0	0	1	2	0
2018	0	1	0	0	0	0	2	0
2019	0	0	0	3	0	0	2	3
2020	0	0	0	0	0	0	1	0
No Date	1	4	0	0	1	0	6	0
